# Supplementary material for: Nutrient availability is a dominant predictor of soil bacterial and fungal community composition after nitrogen addition in subtropical acidic forests
Source: PLoS One. 2021 Feb 23;16(2):e0246263. doi: 10.1371/journal.pone.0246263 (PMC7901772; doi:10.1371/journal.pone.0246263)
Supplement: S1 Fig — Rarefaction curves of bacterial (A) and fungal (B) α-diversity. The amount of sequencing data is deemed to be reasonable when the curves are flat and more data will produce only a small number of new species. (ZIP) [file pone.0246263.s001.zip]

Archive with 2 entries (2 files):
- S1A_Fig.tif
- S1B_Fig.tif
