# Supplementary material for: Nutrient availability is a dominant predictor of soil bacterial and fungal community composition after nitrogen addition in subtropical acidic forests
Source: PLoS One. 2021 Feb 23;16(2):e0246263. doi: 10.1371/journal.pone.0246263 (PMC7901772; doi:10.1371/journal.pone.0246263)
Supplement: S2 Fig — Partial Least Squares Discrimination Analysis (PLS-DA) of the soil bacterial (A, B) and fungal (C, D) community structure in the topsoil and subsoil under different N addition treatments. The variation in community composition was determined based on the abundance of OTUs. CT, LN, and HN, represent the control, low, and high nitrogen addition treatments, respectively. (ZIP) [file pone.0246263.s002.zip]

Archive with 2 entries (2 files):
- S2A,B_Fig.tif
- S2C,D_Fig.tif
